# Supplementary material for: Effects of Gas Composition on the Lipid Oxidation and Fatty Acid Concentration of Tilapia Fillets Treated with In-Package Atmospheric Cold Plasma
Source: Foods. 2024 Jan 3;13(1):165. doi: 10.3390/foods13010165 (PMC10779136; doi:10.3390/foods13010165)
Supplement: Supplementary file 1 [file foods-13-00165-s001.zip]

Archive with 1 entries (1 files):
- foods-2776868-supplementary.pdf
